# Supplementary material for: Prevalence, Characterization, and Pathogenicity of Salmonella enterica Subspecies enterica Serovar Derby from Yaks in the Aba Tibetan Autonomous Prefecture, China
Source: Animals (Basel). 2021 Aug 13;11(8):2397. doi: 10.3390/ani11082397 (PMC8388676; doi:10.3390/ani11082397)
Supplement: Supplementary file 1 [file animals-11-02397-s001.zip]

Archive with 2 entries (2 files):
- Supplementary table 2.pdf
- Supplementary table 2.xlsx
