# Supplementary material for: Prevalence, Characterization, and Pathogenicity of Salmonella enterica Subspecies enterica Serovar Derby from Yaks in the Aba Tibetan Autonomous Prefecture, China
Source: Animals (Basel). 2021 Aug 13;11(8):2397. doi: 10.3390/ani11082397 (PMC8388676; doi:10.3390/ani11082397)
Supplement: Supplementary file 1 [file animals-11-02397-s001.zip › Supplementary table 2.xlsx]

## Sheet: Sheet1
							Major virulence factors
Sample ID	Sequence size	Number of contigs	GC content (%)	N50 value	L50 value	SPI	Adherence	Secretion system	Acquired antimicrobial resistance genes	Prophages	Plasmid
SD-1–11	4839165	63	52.1	370885	5	SPI-2, -3, -4, C63PI	csgA,csgB,csgC,csgF,csgG,fimD,fimF,fimI	PrgK,PrgJ,PrgI,PrgH,SipD,SicA,SpaS,SpaR,SpaQ,SpaP,InvA,InvE,InvG,InvF,InvH,SseB,SseD,SseA,SscA,SscB,SseF,SseG,SifA,SseJ,SspH2,SifB,PipB	fosA7, aac(6`)-Iaa	5	-
SD-2–5	4844941	67	52.1	370885	5	SPI-1, -2, -3, -4, C63PI	csgA,csgB,csgC,csgF,csgG,fimD,fimF,fimI	PrgK,PrgJ,PrgI,PrgH,SipD,SicA,SpaS,SpaR,SpaQ,SpaP,InvA,InvE,InvG,InvF,InvH,SseB,SseD,SseA,SscA,SscB,SseF,SseG,SifA,SseJ,SspH3,SifB,PipB	fosA7, aac(6`)-Iaa	5	-
SD-2–10	4838851	63	52.1	370885	5	SPI-2, -3, -4, C63PI	csgA,csgB,csgC,csgF,csgG,fimD,fimF,fimI	PrgK,PrgJ,PrgI,PrgH,SipD,SicA,SpaS,SpaR,SpaQ,SpaP,InvA,InvE,InvG,InvF,InvH,SseB,SseD,SseA,SscA,SscB,SseF,SseG,SifA,SseJ,SspH4,SifB,PipB	fosA7, aac(6`)-Iaa	5	-
SD-2–11	4838511	62	52.1	370885	5	SPI-1, -2, -3, -4, C63PI	csgA,csgB,csgC,csgF,csgG,fimD,fimF,fimI	PrgK,PrgJ,PrgI,PrgH,SipD,SicA,SpaS,SpaR,SpaQ,SpaP,InvA,InvE,InvG,InvF,InvH,SseB,SseD,SseA,SscA,SscB,SseF,SseG,SifA,SseJ,SspH5,SifB,PipB	fosA7, aac(6`)-Iaa	5	Col4401
SD-3–9	4838887	62	52.1	370885	5	SPI-1, -2, -3, -4, C63PI	csgA,csgB,csgC,csgF,csgG,fimD,fimF,fimI	PrgK,PrgJ,PrgI,PrgH,SipD,SicA,SpaS,SpaR,SpaQ,SpaP,InvA,InvE,InvG,InvF,InvH,SseB,SseD,SseA,SscA,SscB,SseF,SseG,SifA,SseJ,SspH6,SifB,PipB	fosA7, aac(6`)-Iaa	5	Col4401
SD-5–15	4866453	74	52	370885	5	SPI-2, -3, -4, C63PI	csgA,csgB,csgC,csgF,csgG,fimD,fimF,fimI	PrgK,PrgJ,PrgI,PrgH,SipD,SicA,SpaS,SpaR,SpaQ,SpaP,InvA,InvE,InvG,InvF,InvH,SseB,SseD,SseA,SscA,SscB,SseF,SseG,SifA,SseJ,SspH7,SifB,PipB	fosA7, aac(6`)-Iaa	5	-
SD-6–8	4840179	67	52.1	370885	5	SPI-2, -3, -4, C63PI	csgA,csgB,csgC,csgF,csgG,fimD,fimF,fimI	PrgK,PrgJ,PrgI,PrgH,SipD,SicA,SpaS,SpaR,SpaQ,SpaP,InvA,InvE,InvG,InvF,InvH,SseB,SseD,SseA,SscA,SscB,SseF,SseG,SifA,SseJ,SspH8,SifB,PipB	fosA7, aac(6`)-Iaa	5	-
SD-6–17	4840096	65	52.1	402031	5	SPI-1, -2, -3, -4, C63PI	csgA,csgB,csgC,csgF,csgG,fimD,fimF,fimI	PrgK,PrgJ,PrgI,PrgH,SipD,SicA,SpaS,SpaR,SpaQ,SpaP,InvA,InvE,InvG,InvF,InvH,SseB,SseD,SseA,SscA,SscB,SseF,SseG,SifA,SseJ,SspH9,SifB,PipB	fosA7, aac(6`)-Iaa	5	-
SD-8–1	4839581	64	52.1	370885	5	SPI-2, -3, -4, C63PI	csgA,csgB,csgC,csgF,csgG,fimD,fimF,fimI	PrgK,PrgJ,PrgI,PrgH,SipD,SicA,SpaS,SpaR,SpaQ,SpaP,InvA,InvE,InvG,InvF,InvH,SseB,SseD,SseA,SscA,SscB,SseF,SseG,SifA,SseJ,SspH10,SifB,PipB	fosA7, aac(6`)-Iaa	5	-
SD-8–2	4839281	64	52.1	370885	5	SPI-2, -3, -4, C63PI	csgA,csgB,csgC,csgF,csgG,fimD,fimF,fimI	PrgK,PrgJ,PrgI,PrgH,SipD,SicA,SpaS,SpaR,SpaQ,SpaP,InvA,InvE,InvG,InvF,InvH,SseB,SseD,SseA,SscA,SscB,SseF,SseG,SifA,SseJ,SspH11,SifB,PipB	fosA7, aac(6`)-Iaa	5	-
SD-8–3	4839402	64	52.1	370885	5	SPI-2, 3, -4, C63PI	csgA,csgB,csgC,csgF,csgG,fimD,fimF,fimI	PrgK,PrgJ,PrgI,PrgH,SipD,SicA,SpaS,SpaR,SpaQ,SpaP,InvA,InvE,InvG,InvF,InvH,SseB,SseD,SseA,SscA,SscB,SseF,SseG,SifA,SseJ,SspH12,SifB,PipB	fosA7, aac(6`)-Iaa	5	-
SD-9–2	4839817	64	52.1	370885	5	SPI-1, -2, -3, -4, C63PI	csgA,csgB,csgC,csgF,csgG,fimD,fimF,fimI	PrgK,PrgJ,PrgI,PrgH,SipD,SicA,SpaS,SpaR,SpaQ,SpaP,InvA,InvE,InvG,InvF,InvH,SseB,SseD,SseA,SscA,SscB,SseF,SseG,SifA,SseJ,SspH13,SifB,PipB	fosA7, aac(6`)-Iaa	5	-
SD-11–1	4839176	63	52.1	370885	5	SPI-2, -3, -4, C63PI	csgA,csgB,csgC,csgF,csgG,fimD,fimF,fimI	PrgK,PrgJ,PrgI,PrgH,SipD,SicA,SpaS,SpaR,SpaQ,SpaP,InvA,InvE,InvG,InvF,InvH,SseB,SseD,SseA,SscA,SscB,SseF,SseG,SifA,SseJ,SspH14,SifB,PipB	fosA7, aac(6`)-Iaa	5	Col4401
SD-12–1	4839488	63	52.1	370885	5	SPI-1, -2, -3, -4, C63PI	csgA,csgB,csgC,csgF,csgG,fimD,fimF,fimI	PrgK,PrgJ,PrgI,PrgH,SipD,SicA,SpaS,SpaR,SpaQ,SpaP,InvA,InvE,InvG,InvF,InvH,SseB,SseD,SseA,SscA,SscB,SseF,SseG,SifA,SseJ,SspH15,SifB,PipB	fosA7, aac(6`)-Iaa	5	-
SD-12–4	4839232	63	52.1	370885	5	SPI-2, -3, -4, C63PI	csgA,csgB,csgC,csgF,csgG,fimD,fimF,fimI	PrgK,PrgJ,PrgI,PrgH,SipD,SicA,SpaS,SpaR,SpaQ,SpaP,InvA,InvE,InvG,InvF,InvH,SseB,SseD,SseA,SscA,SscB,SseF,SseG,SifA,SseJ,SspH16,SifB,PipB	fosA7, aac(6`)-Iaa	5	-
SD-12–6	4839327	62	52.1	402031	5	SPI-1, -2, -3, -4, C63PI	csgA,csgB,csgC,csgF,csgG,fimD,fimF,fimI	PrgK,PrgJ,PrgI,PrgH,SipD,SicA,SpaS,SpaR,SpaQ,SpaP,InvA,InvE,InvG,InvF,InvH,SseB,SseD,SseA,SscA,SscB,SseF,SseG,SifA,SseJ,SspH17,SifB,PipB	fosA7, aac(6`)-Iaa	5	-
SD-12–8	4838890	62	52.1	370885	5	SPI-1, -2, -3, -4, C63PI	csgA,csgB,csgC,csgF,csgG,fimD,fimF,fimI	PrgK,PrgJ,PrgI,PrgH,SipD,SicA,SpaS,SpaR,SpaQ,SpaP,InvA,InvE,InvG,InvF,InvH,SseB,SseD,SseA,SscA,SscB,SseF,SseG,SifA,SseJ,SspH18,SifB,PipB	fosA7, aac(6`)-Iaa	5	-
SD-12–10	4838983	61	52.1	370885	5	SP-2, -3, -4, C63PI	csgA,csgB,csgC,csgF,csgG,fimD,fimF,fimI	PrgK,PrgJ,PrgI,PrgH,SipD,SicA,SpaS,SpaR,SpaQ,SpaP,InvA,InvE,InvG,InvF,InvH,SseB,SseD,SseA,SscA,SscB,SseF,SseG,SifA,SseJ,SspH19,SifB,PipB	fosA7, aac(6`)-Iaa	5	-
SD-12–12	4839082	63	52.1	370885	5	SPI-2, -3, -4, C63PI	csgA,csgB,csgC,csgF,csgG,fimD,fimF,fimI	PrgK,PrgJ,PrgI,PrgH,SipD,SicA,SpaS,SpaR,SpaQ,SpaP,InvA,InvE,InvG,InvF,InvH,SseB,SseD,SseA,SscA,SscB,SseF,SseG,SifA,SseJ,SspH20,SifB,PipB	fosA7, aac(6`)-Iaa	5	Col4401
SD-12–20	4838457	64	52.1	370885	5	SPI-2, -3, -4, C63PI	csgA,csgB,csgC,csgF,csgG,fimD,fimF,fimI	PrgK,PrgJ,PrgI,PrgH,SipD,SicA,SpaS,SpaR,SpaQ,SpaP,InvA,InvE,InvG,InvF,InvH,SseB,SseD,SseA,SscA,SscB,SseF,SseG,SifA,SseJ,SspH21,SifB,PipB	fosA7, aac(6`)-Iaa	5	-
SD-13–5	4839674	65	52.1	370885	5	SPI-2, -3, -4, C63PI	csgA,csgB,csgC,csgF,csgG,fimD,fimF,fimI	PrgK,PrgJ,PrgI,PrgH,SipD,SicA,SpaS,SpaR,SpaQ,SpaP,InvA,InvE,InvG,InvF,InvH,SseB,SseD,SseA,SscA,SscB,SseF,SseG,SifA,SseJ,SspH22,SifB,PipB	fosA7, aac(6`)-Iaa	5	-
SD-13–6	4839077	63	52.1	370885	5	SPI-1, -2, -3, -4, C63PI	csgA,csgB,csgC,csgF,csgG,fimD,fimF,fimI	PrgK,PrgJ,PrgI,PrgH,SipD,SicA,SpaS,SpaR,SpaQ,SpaP,InvA,InvE,InvG,InvF,InvH,SseB,SseD,SseA,SscA,SscB,SseF,SseG,SifA,SseJ,SspH23,SifB,PipB	fosA7, aac(6`)-Iaa	5	-
SD-13–8	4839465	62	52.1	370885	5	SPI-2, -3, -4, C63PI	csgA,csgB,csgC,csgF,csgG,fimD,fimF,fimI	PrgK,PrgJ,PrgI,PrgH,SipD,SicA,SpaS,SpaR,SpaQ,SpaP,InvA,InvE,InvG,InvF,InvH,SseB,SseD,SseA,SscA,SscB,SseF,SseG,SifA,SseJ,SspH24,SifB,PipB	fosA7, aac(6`)-Iaa	5	Col4401
SD-13–9	4839656	64	52.1	370885	5	SPI-2, -3, -4, C63PI	csgA,csgB,csgC,csgF,csgG,fimD,fimF,fimI	PrgK,PrgJ,PrgI,PrgH,SipD,SicA,SpaS,SpaR,SpaQ,SpaP,InvA,InvE,InvG,InvF,InvH,SseB,SseD,SseA,SscA,SscB,SseF,SseG,SifA,SseJ,SspH25,SifB,PipB	fosA7, aac(6`)-Iaa	5	-
SD-13–10	4839007	61	52.1	402031	5	SPI-1, -2, -3, -4, C63PI	csgA,csgB,csgC,csgF,csgG,fimD,fimF,fimI	PrgK,PrgJ,PrgI,PrgH,SipD,SicA,SpaS,SpaR,SpaQ,SpaP,InvA,InvE,InvG,InvF,InvH,SseB,SseD,SseA,SscA,SscB,SseF,SseG,SifA,SseJ,SspH26,SifB,PipB	fosA7, aac(6`)-Iaa	9	-
SD-13–13	4839015	63	52.1	370885	5	SPI-1, -2, -3, -4, C63PI	csgA,csgB,csgC,csgF,csgG,fimD,fimF,fimI	PrgK,PrgJ,PrgI,PrgH,SipD,SicA,SpaS,SpaR,SpaQ,SpaP,InvA,InvE,InvG,InvF,InvH,SseB,SseD,SseA,SscA,SscB,SseF,SseG,SifA,SseJ,SspH27,SifB,PipB	fosA7, aac(6`)-Iaa	5	-
SD-13–14	4838887	62	52.1	370885	5	SPI-2, -3, -4, C63PI	csgA,csgB,csgC,csgF,csgG,fimD,fimF,fimI	PrgK,PrgJ,PrgI,PrgH,SipD,SicA,SpaS,SpaR,SpaQ,SpaP,InvA,InvE,InvG,InvF,InvH,SseB,SseD,SseA,SscA,SscB,SseF,SseG,SifA,SseJ,SspH28,SifB,PipB	fosA7, aac(6`)-Iaa	5	-
SD-13–15	4839076	64	52.1	370885	5	SPI-1, -2, -3, -4, C63PI	csgA,csgB,csgC,csgF,csgG,fimD,fimF,fimI	PrgK,PrgJ,PrgI,PrgH,SipD,SicA,SpaS,SpaR,SpaQ,SpaP,InvA,InvE,InvG,InvF,InvH,SseB,SseD,SseA,SscA,SscB,SseF,SseG,SifA,SseJ,SspH29,SifB,PipB	fosA7, aac(6`)-Iaa	5	-
SD-13–16	4840111	67	52.1	370885	5	SPI-2, -3, -4, C63PI	csgA,csgB,csgC,csgF,csgG,fimD,fimF,fimI	PrgK,PrgJ,PrgI,PrgH,SipD,SicA,SpaS,SpaR,SpaQ,SpaP,InvA,InvE,InvG,InvF,InvH,SseB,SseD,SseA,SscA,SscB,SseF,SseG,SifA,SseJ,SspH30,SifB,PipB	fosA7, aac(6`)-Iaa	5	-
SD-13–17	4839793	65	52.1	370885	5	SPI-1, -2, -3, -4, C63PI	csgA,csgB,csgC,csgF,csgG,fimD,fimF,fimI	PrgK,PrgJ,PrgI,PrgH,SipD,SicA,SpaS,SpaR,SpaQ,SpaP,InvA,InvE,InvG,InvF,InvH,SseB,SseD,SseA,SscA,SscB,SseF,SseG,SifA,SseJ,SspH31,SifB,PipB	fosA7, aac(6`)-Iaa	5	-
SD-13–18	4839774	67	52.1	317134	5	SPI-2, -3, -4, C63PI	csgA,csgB,csgC,csgF,csgG,fimD,fimF,fimI	PrgK,PrgJ,PrgI,PrgH,SipD,SicA,SpaS,SpaR,SpaQ,SpaP,InvA,InvE,InvG,InvF,InvH,SseB,SseD,SseA,SscA,SscB,SseF,SseG,SifA,SseJ,SspH32,SifB,PipB	fosA7, aac(6`)-Iaa	5	-
SD-13–19	4839401	64	52.1	370885	5	SPI-2, -3, -4, C63PI	csgA,csgB,csgC,csgF,csgG,fimD,fimF,fimI	PrgK,PrgJ,PrgI,PrgH,SipD,SicA,SpaS,SpaR,SpaQ,SpaP,InvA,InvE,InvG,InvF,InvH,SseB,SseD,SseA,SscA,SscB,SseF,SseG,SifA,SseJ,SspH33,SifB,PipB	fosA7, aac(6`)-Iaa	5	-
